# Supplementary material for: Effects of genetically predicted posttraumatic stress disorder on autoimmune phenotypes
Source: Transl Psychiatry. 2024 Apr 1;14:172. doi: 10.1038/s41398-024-02869-0 (PMC10984931; doi:10.1038/s41398-024-02869-0)
Supplement: Supplementary file 2 — Supplementary Tables [file 41398_2024_2869_MOESM2_ESM.xlsx]

## Sheet: ST1. Phenotypes assessed
Supplementary Table 1. GWAS data search for diseases listed in Association of Stress-Related Disorders With Subsequent Autoimmune Disease and biomarkers in Immune biomarkers alterations in post-traumatic stress disorder: A systematic review and meta-analysis
Category	Disease	Inclusion/Exclusion criteria	Publication	DOI	N	N Case	N Control	Sample Prevalence	Data Download Link	File name
Connective Tissue	Behcet’s syndrome	Insufficient European N	Ortiz Fernández 2021	doi: 10.1002/art.41637	666	67	599	0.100601	--	--
Connective Tissue	Idiopathic Inflammatory Myopathies	Data not available at time of analysis	Rothwell 2016	10.1136/annrheumdis-2015-208119	18217	2566	15651	0.140857	From author	From author
Connective Tissue	Sjögren’s syndrome	Incomplete GWAS summary data	Taylor KE - 2017	10.1002/art.40040	2131	669	1109	0.376265	http://ftp.ebi.ac.uk/pub/databases/gwas/summary_statistics/GCST012001-GCST013000/GCST012796	GCST012796_buildGRCh37.csv
Connective Tissue	Systemic sclerosis	Included	Lopez-Isac 2019	10.1038/s41467-019-12760-y	26679	9095	17584	0.340905	https://www.ebi.ac.uk/gwas/studies/GCST009131	Lopez-Isac_prePMID_META_GWAS_SSc.meta.txt
Connective Tissue	Systemic lupus erythematosus	Included	Langefeld 2017	10.1038/ncomms16021	18264	6748	11516	0.36947	http://ftp.ebi.ac.uk/pub/databases/gwas/summary_statistics/GCST007001-GCST008000/GCST007400/	sle_immunochip1-22.zip
Digestive	Celiac	Included	Dubois	10.1038/ng.543	15283	4533	10750	0.296604	http://ftp.ebi.ac.uk/pub/databases/gwas/summary_statistics/GCST000001-GCST001000/GCST000612/	dubois_2010_20190752_cel_efo0001060_1_gwas.sumstats.tsv.gz
Digestive	Crohn's	Included	Liu 2015	10.1038/ng.3359	20883	5956	14927	0.285208	https://www.ibdgenetics.org/downloads.html	EUR.CD.gwas_info03_filtered.assoc
Digestive	Ulcerative colitis	Included	Liu 2015	10.1038/ng.3359	27432	6968	20464	0.25401	https://www.ibdgenetics.org/downloads.html	EUR.UC.gwas_info03_filtered.assoc
Digestive	Primary biliary cholangitis	Included	Cordell 2015	10.1038/ncomms9019	13239	2764	10475	0.208777	http://ftp.ebi.ac.uk/pub/databases/gwas/summary_statistics/GCST003001-GCST004000/GCST003129/	26394269-GCST003129-EFO_1001486.h.tsv.gz
Endocrine	Addison's	Included	Eriksson 2021	10.1038/s41467-021-21015-8	5320	1223	4097	0.229887	http://ftp.ebi.ac.uk/pub/databases/gwas/summary_statistics/GCST90011001-GCST90012000/GCST90011871/	GCST90011871_buildGRCh37.tsv.gz
Endocrine	Autoimmune polyglandular syndrome	No GWAS available	--	--	--	--	--	--	--	--
Endocrine	Autoimmune thyroid disease	Included	Saevarsdottir 2020	10.1038/s41586-020-2436-0	755406	30234	725172	0.0400235	https://www.decode.com/summarydata/	AITD2020.gz
Endocrine	Type 1 diabetes	Included	Chiou 2021	10.1038/s41586-021-03552-w	520580	18942	501638	0.0363863	http://ftp.ebi.ac.uk/pub/databases/gwas/summary_statistics/GCST90014001-GCST90015000/GCST90014023/	GCST90014023_buildGRCh38.tsv
Hematological	Autoimmune hemolytic anemia	No GWAS available	--	--	--	--	--	--	--	--
Hematological	Immune Thrombotic Thrombocytopenic Purpura	Data not available at time of analysis	Stubbs 2021	https://doi.org/10.3324/haematol.2020.274639	3441	241	3200	0.0700378	--	--
Hematological	Pernicious anemia	Included	Laisk 2021	10.1038/s41467-021-24051-6	661682	2166	659516	0.00327348	https://www.nature.com/articles/s41467-021-24051-6#data-availability	pernicious_anemia_Laisketal2021_sumstats.gz
Inflammatory Arthiris	Ankylosing spondylitis	Only Immunochip markers; data not imputable	Cortes/IGAS 2013	10.1038/ng.2667	22647	9069	13578	0.40045	http://ftp.ebi.ac.uk/pub/databases/gwas/summary_statistics/GCST005001-GCST006000/GCST005529/	igas_2103_23749187_as_efo0003898_1_ichip.sumstats.tsv
Inflammatory Arthiris	Reactive arthritis (Reiter’s syndrome)	No GWAS available	--	--	--	--	--	--	--	--
Inflammatory Arthiris	Rheumatoid arthritis	Included	Ishigaki 2021	10.1038/s41588-022-01213-w	97173	22350	74823	0.230002	http://ftp.ebi.ac.uk/pub/databases/gwas/summary_statistics/GCST90132001-GCST90133000/GCST90132222	EUR_all_auto-10-2021.txt.gz
Nervous System	Acute disseminated encephalomyelitis: Anti-NMDA receptor encephalitis	Complete summary data not available	Tietz 2021	10.1212/NXI.0000000000001085	768	178	590	0.231771	--	--
Nervous System	Guillain-Barré syndrome	No SNP instruments	Blum 2018	10.1016/j.jneuroim.2018.07.016	1320	215	1105	0.162879	--	--
Nervous System	Multiple sclerosis	Included	IMSGC 2019	10.1126/science.aav7188	41505	14802	26703	0.356632	https://www.imsgc.net	discovery_metav3.0.meta.gz
Nervous System	Myasthenia gravis	Included	Chia 2022	10.1073/pnas.2108672119	38243	1873	36370	0.0489763	http://ftp.ebi.ac.uk/pub/databases/gwas/summary_statistics/GCST90093001-GCST90094000/GCST90093061/	GCST90093061_buildGRCh38.tsv
Nervous System	Neuromyelitis Optica Spectrum Disorder	Included	Estrada 2018	10.1038/s41467-018-04332-3	1459	215	1244	0.147361	http://ftp.ebi.ac.uk/pub/databases/gwas/summary_statistics/GCST005001-GCST006000/GCST005964	NMO.Combined.gz
Vasculitis	Polymyalgia rheumatica : Giant cell arteritis	Data not available at time of analysis	Carmona 2017	10.1016/j.ajhg.2016.11.013	11259	2134	9125	0.189537	--	--
Vasculitis	Immunoglobulin A (IgA) vasculitis (Henoch-Schonlein purpura)	Data not available at time of analysis	Lopez-Mejias 2017	10.1038/s41598-017-03915-2	1326	308	1018	0.232278	--	--
Vasculitis	ANCA-associated vasculitis	Data not available at time of analysis	Merkel 2017	10.1002/art.40034	6709	1986	4723	0.29602	--	--
Vasculitis	Kawasaki (mucocutaneous lymph node syndrome)	Included	Hoggart 2021	10.1038/s41431-021-00838-5.	6501	400	6101	0.061529	http://ftp.ebi.ac.uk/pub/databases/gwas/summary_statistics/GCST90013001-GCST90014000/GCST90013537	GCST90013537_buildGRCh37.tsv
Vasculitis	Eosinophilic granulomatosis with polyangiitis (Churg-Strauss syndrome)	Included	Lyons 2019	10.1038/s41467-019-12515-9	7485	676	6809	0.090314	http://ftp.ebi.ac.uk/pub/databases/gwas/summary_statistics/GCST009001-GCST010000/GCST009250	all.egpa.vs.controls.txt
Vasculitis	Thrombotic microangiopathy	No GWAS available	--	--	--	--	--	--	--	--
Skin	Alopecia areata	Data not available at time of analysis	Betz 2015	10.1038/ncomms6966	10585	3096	7489	0.292489	--	--
Skin	Bullous pemphigoid	Data not available at time of analysis	Schwarm 2021	10.1186/s13023-021-01863-9	879	446	433	0.507395	--	--
Skin	Dermatitis herpetiformis	No GWAS available	--	--	--	--	--	--	--	--
Skin	Pemphigus vulgaris	Non-European GWAS	Gao 2018	https://doi.org/10.1016/j.jid.2018.05.011	1271	240	1031	0.188828	--	--
Skin	Psoriasis	Included	Sakaue 2021	10.1038/s41588-021-00931-x	348790	2472	346318	0.00708736	http://ftp.ebi.ac.uk/pub/databases/gwas/summary_statistics/GCST90018001-GCST90019000/GCST90018907/	GCST90018907_buildGRCh37.tsv.gz
Skin	Vitiligo	Included	Jin 2016	10.1038/ng.3680	44266	4680	39586	0.105724	http://ftp.ebi.ac.uk/pub/databases/gwas/summary_statistics/GCST004001-GCST005000/GCST004785/	GWAS123chr*cmh.txt.gz
Other	IgA nephropathy (Berger's Disease)	Data not available at time of analysis	Kiryluk 2022	10.1101/2021.11.19.21265383	38897	10146	28751	0.260843	--	--
Other	Acute rheumatic fever and chorea:Rheumatic heart disease	Non-European GWAS	Auckland 2020	10.1038/s41598-020-65855-8	1459	150	1309	0.10281	--	--
Other	Sarcoidosis: Löfgren’s syndrome	Only Immunochip markers; data not imputable	Rivera 2016	10.1164/rccm.201507-1372OC	3197	384	2025	0.120113	From author	From author
Other	Sarcoidosis: non-Löfgren’s syndrome	Only Immunochip markers; data not imputable	Rivera 2016	10.1164/rccm.201507-1372OC	3340	568	2086	0.198802	From author	From author
Biomarker	C-reactive protein	Included	Armstrong 2019	10.1038/s41588-020-00757-z	363000	--	--	--	https://nih.figshare.com/articles/dataset/The_meta-analyzed_GWAS_summary_statistics_for_35_lab_biomarkers_described_in_Genetics_of_35_blood_and_urine_biomarkers_in_the_UK_Biobank_/12355382	C_reactive_protein.imp.gz
Biomarker	Interleukin 1β	No SNP instruments	Sliz 2019	10.1136/jmedgenet-2018-105965	8280	--	--	--	From author	From author
Biomarker	Interleukin 2	No SNP instruments	Sliz 2019	10.1136/jmedgenet-2018-105965	8280	--	--	--	From author	From author
Biomarker	Interleukin-6	Included	Ahluwalia 2021	10.1093/hmg/ddab023	52654	--	--	--	Obtained by request from authors	IL6_summary_results_discovery_GWAS_MA_CHARGE.txt.gz
Biomarker	Tumor necrosis factor-α	No SNP instruments	Sliz 2019	10.1136/jmedgenet-2018-105965	8425	--	--	--	From author	From author
Biomarker	White blood cell count	Included	Chen 2020	10.1016/j.cell.2020.06.045	562243	--	--	--	http://www.mhi-humangenetics.org/en/resources/	BCX2_WBC_EA_GWAMA.out.gz

## Sheet: ST2. UV Mixer
Supplementary Table 2. Univariate MiXeR analysis
	Polygenicity				Discoverability		Model Fit
Phenotype	p	SE	NCausal	SE	s2b	SE	AIC	BIC	%h2SNP explained by genome wide significant SNPs
Connective Tissues
Systemic lupus erythematosus	4.96562e-05	9.77594e-06	158.36	31.1766	0.00432223	0.000737838	1033.83	1044.52	0.323
Systemic sclerosis	6.49637e-05	2.02347e-05	207.177	64.5308	0.000785399	0.000196227	127.306	136.883	0.093
Digestive System
Celiac	4.84885e-05	6.47113e-06	154.636	20.6372	0.00190992	0.00016996	183.545	192.708	0.142
Crohn's	8.00882e-05	1.0192e-05	255.41	32.5036	0.00289746	0.000291616	1169.58	1180	0.252
Primary biliary cholangitis	8.95749e-05	2.11483e-05	285.665	67.4445	0.00308536	0.000576641	433.653	443.109	0.149
Ulcerative colitis	0.000119135	6.37064e-06	379.937	20.3167	0.00113974	4.87283e-05	411.126	421.584	0.113
Endocrine
Addison's	5.65684e-06	1.69819e-06	18.0403	5.41572	0.0309273	0.00956677	223.273	233.569	0.453
Autoimmune thyroid disease	0.000226153	6.46382e-06	721.229	20.6139	0.000409496	1.17917e-05	3064.87	3075.72	0.242
Type 1 diabetes	8.5922e-05	1.40932e-05	274.015	44.945	0.00113454	0.000186252	2614.34	2625.03	0.359
Hematological
Pernicious anemia	8.98603e-06	1.26635e-05	28.6575	40.3853	0.0101837	0.00771874	14.9968	25.9044	0.293
Inflammatory Arthritis
Rheumatoid arthritis	1.90351e-05	7.06563e-07	60.705	2.25331	0.0113228	0.000834137	8058.86	8069.56	0.877
Nervous System
Multiple sclerosis	0.000190848	9.88211e-06	608.636	31.5152	0.000794574	4.20199e-05	975.69	985.85	0.162
Myasthenia gravis	0.000265939	0.000102023	848.111	325.362	0.000806203	0.000193757	9.83788	20.689	0.007
Neuromyelitis Optica Spectrum Disordera	NA	NA	NA	NA	NA	NA	NA	NA	NA
Skin
Psoriasis	1.90414e-05	1.10498e-05	60.7253	35.2392	0.00464953	0.00175442	128.398	139.313	0.212
Vitiligo	7.78401e-05	1.12899e-05	248.241	36.0047	0.00217795	0.000283535	485.655	496.134	0.184
Vasculitis
Churg Strauss	0.000197203	5.07715e-05	628.904	161.916	0.00221721	0.000438459	12.2488	22.6869	0
Kawasaki	0.00990516	0.0133657	31588.7	42624.8	0.000392845	0.000543944	0.976851	10.7934	0.007
PTSD
PTSD	0.00340636	0.000118175	10863.3	376.872	7.44008e-06	2.16745e-07	163.922	174.396	0.018
Biomarkers
C-Reactive protein	0.00029289	1.69138e-05	934.062	53.9399	0.000232827	1.28934e-05	8130.43	8141.03	0.388
Interleukin-6	3.9856e-05	7.13214e-05	127.106	227.452	0.000873367	0.000460171	21.8035	31.4868	0.124
White blood cell count	0.000685657	1.681e-05	2186.64	53.6089	0.000162977	4.48767e-06	12120.9	12131.6	0.431
Abbreviations: p, Polygenicity; SE, standard error; s2b, Discoverability; h2SNP, SNP based heritability; NCausal, Number of causal SNPs necessary to explain 90% of h2 ; AIC, Aikaike Information Criterion ; BIC, Bayes Information Criterion
a Analysis would not complete

## Sheet: ST3. rgs
Supplementary Table 3. LDSC genetic correlation analysis of PTSD with phenotypes
Phenotype	rg	SE	z	pa	h2SNP	SE	zb	h2INT	SE	GCov Int	SE
Connective Tissues
Systemic lupus erythematosus	0.1092	0.032	3.4083	0.0007	0.4545	0.0926	4.90821	1.0311	0.0147	-0.002	0.0057
Systemic sclerosis	0.1666	0.0495	3.3676	0.0008	0.1103	0.024	4.59583	1.0496	0.0082	0.013	0.0058
Digestive
Celiac	-0.1681	0.0819	-2.0519	0.0402	0.1374	0.0468	2.9359	0.977	0.0114	0.0216	0.0086
Crohn's	0.095	0.0336	2.8268	0.0047	0.5151	0.0585	8.80513	1.0218	0.0116	0.0038	0.0061
Primary biliary cholangitis	0.0858	0.0441	1.9456	0.0517	0.3997	0.0676	5.91272	1.0013	0.0103	0.0192	0.0066
Ulcerative colitis	0.0696	0.0355	1.9575	0.0503	0.255	0.0354	7.20339	1.0494	0.011	0.0079	0.0062
Endocrine
Addison's	0.2002	0.0612	3.2699	0.0011	0.4088	0.1019	4.01178	1.0157	0.008	-0.0006	0.0062
Autoimmune thyroid disease	0.1521	0.0243	6.2586	3.8847e-10	0.0296	0.0034	8.70588	0.9761	0.0167	0.0068	0.0057
Type 1 diabetes	-0.0177	0.0263	-0.6729	0.501	0.0309	0.005	6.18	1.0715	0.0326	0.0179	0.0064
Hematological
Pernicious anemia	0.2886	0.0866	3.3309	0.0009	0.0022	0.0009	2.44444	1.0047	0.0073	0.0035	0.0058
Inflammatory Arthritis
Rheumatoid arthritis	0.088	0.0283	3.1089	0.0019	0.1336	0.0195	6.85128	1.0603	0.0151	0.0177	0.006
Nervous System
Multiple sclerosis	0.1274	0.0278	4.5827	4.5901e-06	0.2772	0.0283	9.79505	1.025	0.0118	0.0088	0.0061
Myasthenia gravis	0.1866	0.0488	3.8211	0.0001	0.0771	0.0164	4.70122	1.0179	0.0074	-0.0039	0.0058
Skin
Vitiligo	-0.0804	0.0376	-2.1387	0.0325	0.1668	0.0227	7.34802	1.1048	0.0103	0.002	0.0059
Psoriasis	0.2815	0.0556	5.0596	4.2021e-07	0.0083	0.0016	5.1875	1.0092	0.0076	0.0131	0.0058
Vasculitis
Churg Strauss	0.0011	0.0769	0.0138	0.989	0.1895	0.0747	2.53681	1.0315	0.0077	0.0059	0.006
Kawasaki	0.1642	0.0904	1.8159	0.0694	0.208	0.0741	2.80702	0.9925	0.0069	-0.0073	0.0072
Biomarkers
C-Reactive protein	0.2349	0.0304	7.7299	1.0761e-14	0.149	0.0244	6.10656	1.087	0.0733	0.0181	0.0086
Interleukin-6	0.264	0.0635	4.1576	3.2166e-05	0.0543	0.0113	4.80531	0.9502	0.0068	-0.0029	0.0057
White blood cell count	0.0625	0.0191	3.2655	0.0011	0.1873	0.0119	15.7395	1.265	0.0506	0.0088	0.0099
Abbreviations: rg, genetic correlation; h2SNP, SNP based heritabilty; h2INT, linkage disequilibrium score regression intercept; GCov Int, genetic covariance intercept
a bolded where Bonferroni significant
b bolded where h2 z-score < 4, the point at which rg estimates potentially become unreliable

## Sheet: ST4. BV Mixer
Supplementary Table 4. Bivariate MiXeR analysis of PTSD and phenotypes
	Phenotype specific polygenicity								Shared Polygenicity				Genetic Overlap				Genetic Correlation						Model Fit Indices
Phenotype	p1	SE	p2	SE	NC1	SE	NC2	SE	p12	SE	NC12	SE	DC	SE	fraction concordant within shared	SE	r0	SE	rg	SE	rb	SE	Best vs Min AIC	Best vs Min BIC	Best vs Max AIC	Best vs Max BIC
Biomarkers
C-Reactive protein	0.00313943	0.000115642	10012	368.797	2.59619e-05	1.11651e-05	82.7956	35.6067	0.000266929	1.26148e-05	851.266	40.2299	0.144392	0.00674765	0.965737	0.0140974	0.0409205	0.00266222	0.265565	0.00813009	0.993238	0.00506707	10.7894	1.37228	97.6997	88.2825
Interleukin-6	0.00337305	0.000128429	10757.1	409.576	3.5389e-06	1.09047e-05	11.286	34.7765	3.33094e-05	5.8008e-05	106.227	184.994	0.0186859	0.0314706	0.995162	0.0124121	0.0179474	0.00400692	0.0754377	0.0558388	0.999126	0.00343319	-1.58209	-10.726	-0.493679	-9.63759
White blood cell count	0.00323407	0.000125981	10313.8	401.767	0.000513364	3.28182e-05	1637.18	104.661	0.000172293	3.66916e-05	549.463	117.014	0.0842949	0.0181326	0.764576	0.0915352	0.0103178	0.00392513	0.0758692	0.00861648	0.707835	0.183525	4.46675	-4.74855	42.6375	33.4222
Connective Tissues
Systemic lupus erythematosus	0.00336223	0.000118371	10722.5	377.499	5.52015e-06	4.57775e-06	17.6044	14.599	4.41361e-05	7.9107e-06	140.755	25.2282	0.0255589	0.00462881	0.916599	0.0607953	0.00547344	0.0018277	0.101568	0.0111399	0.948409	0.0545237	2.74481	-6.77412	2.76324	-6.7557
Systemic sclerosis	0.0033446	0.000121301	10666.3	386.842	3.20329e-06	6.01987e-06	10.2157	19.1981	6.17604e-05	1.79304e-05	196.961	57.1821	0.0356083	0.0102964	0.97329	0.042778	0.0185429	0.00248739	0.128676	0.0195934	0.987575	0.0242483	-1.3858	-10.3813	-1.03616	-10.0317
Digestive
Celiac	0.00336452	0.000115438	10729.9	368.145	6.64856e-06	8.52123e-06	21.203	27.1752	4.184e-05	9.52016e-06	133.432	30.3609	0.0241772	0.00541386	0.0577279	0.0630254	0.0114792	0.00306387	-0.0991526	0.0207077	-0.964898	0.0640724	-1.33612	-10.1608	-0.745545	-9.57024
Crohn's	0.0033409	0.000122285	10654.5	389.983	1.46222e-05	8.71378e-06	46.6318	27.7893	6.5466e-05	1.42375e-05	208.779	45.4051	0.0376502	0.00882797	0.813343	0.0859049	0.00781004	0.00201723	0.0976858	0.0123545	0.803046	0.149592	2.63559	-6.76943	3.3923	-6.01271
Primary biliary cirrhosis	0.00335074	0.000122606	10685.9	391.004	3.39518e-05	2.61701e-05	108.276	83.4595	5.56231e-05	3.15908e-05	177.389	100.747	0.0318079	0.0179238	0.755321	0.150821	0.0199996	0.00536876	0.0668727	0.0386901	0.642089	0.31978	0.0978887	-8.64302	1.31937	-7.42154
Ulcerative colitis	0.00337258	0.000117252	10755.5	373.929	8.53508e-05	2.19159e-05	272.194	69.8924	3.37847e-05	2.25269e-05	107.743	71.841	0.0191184	0.0125814	0.758491	0.109404	0.0122982	0.00161236	0.0295805	0.0111268	0.684458	0.239214	0.529521	-8.8926	5.74813	-3.67399
Endcorine
Autoimmune thyroid disease	0.00328513	0.000118902	10476.7	379.192	0.000104922	1.7551e-05	334.609	55.9723	0.000121231	1.78524e-05	386.62	56.9335	0.0668082	0.00986698	0.886062	0.0635095	0.0280627	0.00205387	0.125467	0.009443	0.918566	0.0868899	2.82119	-6.69268	10.5985	1.08464
Addison's disease	0.0034007	0.000118733	10845.2	378.655	1.38591e-10	1.43143e-10	0.000441983	0.000456501	5.6567e-06	1.69819e-06	18.0399	5.41573	0.0033313	0.00105068	0.998339	0.00129776	0.0130664	0.00140397	0.0403331	0.00646795	0.999978	3.03124e-05	-1.98933	-11.407	-1.98879	-11.4064
Type 1 diabetes	0.00338374	0.000117284	10791.1	374.033	6.32967e-05	1.72596e-05	201.861	55.043	2.26253e-05	1.36184e-05	72.1547	43.4305	0.0129327	0.00764611	0.244569	0.0952166	0.0125658	0.00206071	-0.0269789	0.0108018	-0.687646	0.206835	2.9518	-6.55803	7.5548	-1.95503
Hematological
Pernicious anemia	0.00339738	0.000124512	10834.6	397.083	1.58705e-10	2.91413e-10	0.000506129	0.000929349	8.98587e-06	1.26633e-05	28.657	40.3848	0.00536755	0.00770931	0.998096	0.00160261	0.0225119	0.00139608	0.0390495	0.0343672	0.999969	4.87891e-05	-1.99178	-11.5115	-1.99535	-11.5151
Nervous System
Myasthenia gravis	0.00327036	0.000139108	10429.6	443.631	0.000129935	9.58007e-05	414.378	305.52	0.000136004	4.89612e-05	433.733	156.143	0.0741446	0.0266194	0.824791	0.0940864	0.00908605	0.00231665	0.11433	0.0252329	0.816193	0.163823	-0.78181	-10.2822	0.721246	-8.77913
Multiple sclerosis	0.00324804	0.000124459	10358.4	396.913	3.25281e-05	2.70721e-05	103.736	86.3361	0.00015832	2.70135e-05	504.9	86.1493	0.0881702	0.0154894	0.770331	0.0792026	0.0121206	0.00200046	0.138549	0.00947825	0.725853	0.132175	1.60217	-7.8038	0.430502	-8.97547
Inflammatory Arthritis
Rheumatoid arthritis	NAb	NA	NA	NA	NA	NA	NA	NA	NA	NA	NA	NA	NA	NA	NA	NA	NA	NA	NA	NA	NA	NA	NA	NA	NA	NA
Skin
Psoriasis	0.00338732	0.0001217	10802.6	388.116	7.31361e-11	8.88534e-11	0.00023324	0.000283364	1.90413e-05	1.10498e-05	60.7251	35.239	0.0111793	0.0067995	0.999419	0.000439396	0.0302448	0.00217094	0.0722555	0.0202979	0.999997	3.27889e-06	-1.99583	-11.5158	-1.99437	-11.5144
Vitiligo	0.00334703	0.000116651	10674.1	372.014	1.85057e-05	1.55536e-05	59.0167	49.6023	5.93345e-05	1.52975e-05	189.225	48.7855	0.0340392	0.00858202	0.201207	0.0992126	-0.00258493	0.00168456	-0.0844447	0.0121607	-0.767468	0.173398	0.178592	-9.23701	0.384098	-9.03151
Vasculitis
Churg Strauss	0.00338487	0.000121321	10794.7	386.907	0.000175709	4.76569e-05	560.356	151.983	2.14944e-05	1.65128e-05	68.5483	52.6614	0.0119375	0.00924981	0.592307	0.154077	-0.00072876	0.00180991	0.0101045	0.0160082	0.25901	0.422945	-0.929196	-10.3207	0.425512	-8.96604
Kawasaki	0.00178528	0.00129393	5693.45	4126.49	0.00823647	0.0124326	26267.1	39649	0.00162109	0.00130703	5169.83	4168.27	0.28823	0.243203	0.584805	0.0979211	0.0072216	0.00186932	0.0405448	0.0197592	0.243707	0.256792	-1.10387	-10.3535	-0.885432	-10.1351
Abbreviations: p1, polygenicity of variants unique to phenotype 1 (autoimmune disease or biomarker); SE, standard error; NC1, number of variants necessary to explain 90% of h2 unique to trait 1; p2, polygenicity of variants unique to phenotype 2 (PTSD); NC2, number of variants necessary to explain 90% of h2 unique to trait 2; p12, shared polygenicity; NC12, number of variants necessary to explain…
a bolded where greater than 0
b model fit unsucessful

## Sheet: ST5. MR PRESSO
Supplementary Table 5. MR PRESSO analysis of genetically predicted PTSD and phenotypes
Phenotype	Beta	SE	t	p	Global Test a	Distortion Test b
Connective Tissues
Systemic lupus erythematosus	NA	NA	NA	NA	0.0637	NA
Systemic sclerosis	NA	NA	NA	NA	0.0649	NA
Digestive
Celiac	NA	NA	NA	NA	0.035	NA
Crohn's	0.00433164	0.103815	0.0417246	0.966864	<0.0001	0.993
Primary biliary cholangitis	0.189518	0.137744	1.37587	0.174649	0.0233	0.5318
Ulcerative colitis	-0.0741286	0.0885328	-0.837301	0.405746	0.0013	0.2525
Endocrine
Addison's disease	NA	NA	NA	NA	0.2605	NA
Autoimmune thyroid disease	NA	NA	NA	NA	0.026	NA
Type 1 diabetes	NA	NA	NA	NA	0.0157	NA
Hematological
Pernicious anemia	NA	NA	NA	NA	0.5772	NA
Nervous System
Multiple sclerosis	0.061052	0.0626689	0.9742	0.334003	<0.0001	0.1862
Myasthenia gravis	NA	NA	NA	NA	0.1667	0.1667
Neuromyelitis optica	NA	NA	NA	NA	0.1735	NA
Inflammatory Arthritis
Rheumatoid arthritis	0.089492	0.0610432	1.46604	0.147946	<0.0001	0.5608
Skin
Psoriasis	NA	NA	NA	NA	0.2064	NA
Vitiligo	-0.250223	0.145801	-1.7162	0.091653	<0.0001	0.7682
Vasculitis
Churg Strauss	NA	NA	NA	NA	0.4012	NA
Kawasaki	NA	NA	NA	NA	0.1565	NA
Biomarkers
C-Reactive protein	0.0842978	0.0132706	6.3522	3.78689e-08	<0.0001	0.6293
Interleukin-6	NA	NA	NA	NA	0.652	NA
White blood cell count	0.0376884	0.0101422	3.71599	0.000495775	<0.0001	0.9452
a Global test for pleiotropy, bolded where significant
b Distortion test whether outlier removal significantly changes effect size

## Sheet: ST6. MR, PTSD outcome
Supplementary Table 6. Mendelian randomization analysis of the association of genetically predicted phenotypes with PTSD
			Inverse Variance Weighted			Weighted Median		IVW Het
Phenotype	N SNPs	Beta	SE	p	Beta	SE	p	Qp
Connective Tissues
Systemic sclerosis	18	0.00310892	0.0115262	0.787371	0.0120064	0.0116955	0.304619	0.00300244
Systemic lupus erythematosus	35	0.00660848	0.00542474	0.223143	0.00796933	0.0066805	0.232899	0.0349558
Digestive
Celiac	10	0.0280923	0.0275535	0.307939	0.0370165	0.0273329	0.175646	0.946666
Crohn's	67	0.0210438	0.021237	0.321732	0.019576	0.0234987	0.404806	8.40256e-07
Primary biliary cholangitis	21	0.00481683	0.00922535	0.60158	-0.00132706	0.00771552	0.863438	1.61041e-07
Ulcerative colitis	34	0.0112223	0.00930346	0.227722	0.00743197	0.00927954	0.42319	9.14202e-06
Endocrine
Addison's disease	8	-0.0193378	0.00770376	0.0120671	-0.0154653	0.00866958	0.074446	0.0557324
Autoimmune thyroid disease	10	0.0280923	0.0275535	0.307939	0.0370165	0.0280157	0.186409	0.0403954
Type 1 diabetes	71	-0.00400024	0.00617825	0.517327	-0.00671713	0.00831107	0.418967	0.000244494
Hematological
Pernicious anemia	4	-0.0100472	0.0176468	0.569118	-0.0117451	0.0161163	0.46614	0.100924
Nervous System
Myasthenia gravis	5	-0.0045126	0.0113248	0.690281	-0.0106507	0.0136748	0.436065	0.531503
Neuromyelitis optica	0a	NA	NA	NA	NA	NA	NA	NA
Multiple sclerosis	64	0.017035	0.00901664	0.0588535	0.013842	0.00896983	0.122789	4.94153e-09
Inflammatory Arthritis
Rheumatoid arthritis	16	-0.0125991	0.014796	0.394483	-0.0156249	0.0135523	0.248939	0.00703412
Skin
Psoriasis	10	-0.00390287	0.0119513	0.743997	-0.00495873	0.0158117	0.753816	0.861324
Vitiligo	33	-0.000798023	0.00739641	0.91408	-0.0066608	0.00732879	0.363427	6.11464e-08
Vasculitis
Churg Strauss	0a	NA	NA	NA	NA	NA	NA	NA
Kawasaki	0a	NA	NA	NA	NA	NA	NA	NA
Biomarkers
C-Reactive protein	188	0.0455351	0.0260907	0.08094	0.0392326	0.0312904	0.209906	2.99883e-31
Interleukin-6	0a	NA	NA	NA	NA	NA	NA	NA
White blood cell count	455	-0.00745543	0.0195882	0.703495	-0.00973086	0.0236863	0.681203	3.27766e-34
a No significant SNPs outside of HLA region to use as instruments
Abbreviations: N SNPs, number of SNPs used as genetic instruments; IVW Het, inverse variance weighted meta analysis heterogeneity test; MR, Mendelian Randomization

## Sheet: ST7. CAUSEP
Supplementary Table 7. CAUSE analysis of genetically predicted PTSD on phenotypes
	Null versus sharing model				Null versus causal model				Sharing versus causal model				Sharing Model Parameters		Causal Model Parameters
Outcome phenotype	D ELPD	SE	Z	p	D ELPD	SE	Z	p	D ELPD	SE	Z	p	eta a (95% CI)	q b (95% CI)	Gamma c (95% CI)	eta (95% CI)	q (95% CI)
Biomarkers
C-Reactive protein	-43	7.6	-5.7	5.9e-09	-50	8.8	-5.7	5.9e-09	-6.6	1.3	-5.2	8.5e-08	0.07 (0.06 - 0.10)	0.62 ( 0.44 - 0.78)	0.05 (0.04 - 0.07)	0.00 (-0.20 - 0.17)	0.03 (0.00 - 0.25)
Interleukin-6	-1.5	1.6	-0.93	0.18	-2.1	2.6	-0.8	0.21	-0.65	1.1	-0.58	0.28	0.15 (-0.07 - 0.40)	0.09 (0.01 - 0.31)	0.03 (0.00 - 0.06)	-0.07 (-0.75 - 0.36)	0.04 (0.00 -0.25)
White blood cell count	-4.6	2.3	-1.9	0.026	-8.1	4	-2	0.022	-3.5	1.7	-2.1	0.02	0.05 (0.02 - 0.13)	0.21 ( 0.03 - 0.48)	0.02 (0.01 - 0.03)	0.00 (-0.17 - 0.24)	0.03 (0.00 - 0.24)
Connective Tissues
Systemic lupus erythematosus	-1.9	2.1	-0.88	0.19	-1.8	2.7	-0.67	0.25	0.061	1	0.059	0.52	1.49 (0.19 - 3.08)	0.06 (0.01 - 0.23)	0.09 (-0.07 - 0.23)	0.78 (-1.37 - 2.82)	0.04 (0.00 -0.24)
Systemic sclerosis	-6.1	3.1	-2	0.024	-7.2	4.2	-1.7	0.041	-1.1	1.2	-0.89	0.19	0.76 (0.33 - 1.59)	0.19 (0.05 - 0.41)	0.22 (0.06 - 0.40)	-0.59 (-2.25 - 1.50)	0.05 (0.00 -0.27)
Digestive
Celiac	0.53	0.087	6	1	1.3	0.12	11	1	0.76	0.034	22	1	-0.02 (-0.81 - 0.69)	0.03 (0.00 -0.21)	0.00 (-0.05 - 0.05)	-0.02 (-0.80 - 0.64)	0.04 (0.00 -0.25)
Crohn's	-0.56	1.2	-0.45	0.33	-0.75	2	-0.37	0.35	-0.19	0.82	-0.23	0.41	0.65 (-0.31 - 2.08)	0.06 (0.00 - 0.25)	0.06 (-0.06 - 0.19)	0.08 (-1.36 - 1.67)	0.05 (0.00 -0.27)
Ulcerative colitis	0.46	0.12	3.8	1	1.3	0.39	3.4	1	0.88	0.29	3	1	0.01 (-0.16 - 0.18)	0.03 (0.00 - 0.22)	0.00 (-0.01 - 0.01)	0.00 (-0.16 - 0.17)	0.03 (0.00 -0.24)
Primary biliary cholangitis	0.19	0.65	0.29	0.61	0.51	1.3	0.38	0.65	0.33	0.72	0.45	0.67	0.66 (-1.16 - 3.10)	0.04 (0.00 - 0.23)	0.07 (-0.10 - 0.23)	0.08 (-1.88 - 2.27)	0.05 (0.00 -0.26)
Endocrine
Addison's disease	-2.5	2	-1.3	0.1	-3.9	3.2	-1.2	0.11	-1.4	1.3	-1.1	0.14	1.12 (0.23 - 3.01)	0.12 (0.01 - 0.35)	0.23 (0.02 - 0.44)	-0.14 (-2.94 - 2.35)	0.04 (0.00 -0.26)
Autoimmune thyroid disease	-23	6	-3.7	9.5e-05	-26	7.1	-3.7	0.0001	-3.9	1.4	-2.8	0.0026	0.24 (0.15 - 0.38)	0.38 (0.20 - 0.60)	0.11 (0.07 - 0.14)	0.01 (-0.58 - 0.66)	0.03 (0.00 -0.25)
Type 1 diabetes	0.53	0.11	5	1	1.5	0.33	4.6	1	0.98	0.26	3.8	1	-0.01 (-0.20 - 0.22)	0.03 (0.00 - 0.21)	0.00 (-0.01 - 0.01)	0.00 (-0.20 - 0.23)	0.03 (0.00 -0.25)
Hematological
Pernicious anemia	-5.6	3.2	-1.8	0.039	-6.7	4	-1.7	0.047	-1.1	1.2	-0.87	0.19	0.92 (0.34 - 2.07)	0.14 (0.03 - 0.35)	0.16 (0.02 - 0.30)	0.16 (-1.56 - 2.06)	0.04 (0.00 -0.26)
Inflammatory Arthritis
Rheumatoid arthritis	−5.4	2.9	−1.8	0.032	−7.0	4	−1.7	0.04	−1.6	1.3	−1.3	0.1	0.43 (0.17 - 0.95)	0.16 (0.04 - 0.39)	0.09 (0.02 - 0.16)	0.01 (-0.96 - 1.02)	0.04 (0.00 - 0.26)
Nervous System
Multiple sclerosis	-0.3	0.97	-0.31	0.38	-0.54	1.9	-0.28	0.39	-0.24	1	-0.24	0.41	0.39 (-0.39 - 1.38)	0.06 (0.00 - 0.26)	0.05 (-0.03 - 0.13)	0.04 (-1.07 - 1.14)	0.04 (0.00 -0.26)
Myasthenia gravis	0.4	0.42	0.97	0.83	1.2	0.81	1.4	0.92	0.75	0.41	1.8	0.97	0.43 (-1.31 - 2.68)	0.03 (0.00 - 0.21)	0.03 (-0.12 - 0.17)	0.18 (-1.53 - 2.25)	0.04 (0.00 - 0.26)
Skin
Psoriasis	-8.5	3.6	2.4	0.0086	-11	4.8	-2.3	0.01	-2.7	1.4	-1.9	0.029	0.42 (0.21 - 0.88)	0.24 (0.08 - 0.48)	0.14 (0.07 - 0.21)	0.00 (-1.04 - 1.08)	0.04 (0.00 - 0.25)
Vitiligo	0.33	0.33	1	0.84	0.58	1.1	0.52	0.7	0.25	0.8	0.31	0.62	-0.29 (-1.86 - 1.14)	0.04 (0.00 - 0.24)	-0.05 (-0.17 - 0.06)	0.00 (-1.40 - 1.40)	0.04 (0.00 -0.26)
Vasculitis
Churg Strauss	0.51	0.32	1.6	0.95	1.4	0.43	3.3	1	0.91	0.17	5.5	1	0.04 (-0.25 - 0.38)	0.03 (0.00 - 0.19)	0.00 (-0.02 - 0.02)	0.05 (-0.23 - 0.36)	0.04 (0.00 - 0.26)
Kawasaki	0.5	0.13	3.8	1	1.3	0.29	4.6	1	0.81	0.16	5.2	1	0.12 (-2.65 - 2.74)	0.03 (0.00 - 0.21)	0.02 (-0.21 - 0.26)	-0.05 (-2.69 - 2.47)	0.05 (.000 - 0.27)
Abbreviations: D ELPD, delta expected log pointwise predictive density; Z, Z-score
a Correlated pleiotropy parameter
b Uncorrelated pleiotropy parameter
c Causal effect parameter

## Sheet: ST8. CAUSET
Supplementary Table 8. CAUSE analysis of genetically predicted phenotypes on PTSD
	Null versus sharing model				Null versus causal model				Sharing versus causal model				Sharing Model Parameters		Causal Model Parameters
Predictor phenotype	D ELPD	SE	Z	p	D ELPD	SE	Z	p	D ELPD	SE	Z	p	eta a (95% CI)	q (95% CI)	Gamma b (95% CI)	eta (95% CI)	q (95% CI)
Connective Tissues
Systemic lupus erythematosus	0.15	0.47	0.32	0.62	-0.93	2.1	-0.45	0.33	-1.1	1.7	-0.65	0.26	0.02 (-0.11 - 0.17)	0.04 ( 0 - 0.28)	0.01 (0.00 - 0.01)	-0.01 (-0.14 - 0.14)	0.03 (0.00 - 0.22)
Systemic sclerosis	0.47	0.091	5.2	1	0.91	0.72	1.3	0.9	0.44	0.65	0.68	0.75	0.01 (-0.19 - 0.22)	0.03 (0 - 0.23)	0.01 (-0.01 - 0.02)	0.00 (-0.2 - 0.21)	0.03 (0.00 - 0.24)
Digestive
Celiacd	NA	NA	NA	NA	NA	NA	NA	NA	NA	NA	NA	NA	NA	NA	NA	NA	NA
Crohn's	0.53	1.4	3.7	1	1.6	0.31	5	1	1	0.22	4.7	1	0.01 (-0.16 - 0.22)	0.02 (0.00 - 0.20)	0.00 (-0.01 - 0.01)	0.01 (-0.15 - 0.22)	0.03 (0.00 - 0.24)
Primary biliary cholangitis	0.32	0.25	1.3	0.9	0.53	1.2	0.43	0.67	0.21	1	0.21	0.58	0.02 (-0.13 - 0.16)	0.04 (0 - 0.25)	0.01 (0.00 - 0.02)	0.00 (-0.14 - 0.15)	0.04 (0.00 - 0.25)
Ulcerative colitis	0.46	0.12	3.8	1	1.3	0.39	3.4	1	0.88	0.29	3	1	0.01 (-0.16 - 0.18)	0.03 (0 - 0.22)	0.00 (-0.01 - 0.01)	0.00 (-0.16 - 0.17)	0.03 (0.00 - 0.24)
Endocrine
Addison's disease	0.49	0.13	3.6	1	1.4	0.31	4.5	1	0.92	0.23	4.1	1	0.00 (-0.1 - 0.13)	0.03 (0 - 0.22)	0.00 (-0.01 - 0.01)	0.00 (-0.1 - 0.13)	0.04 (0 - 0.25)
Autoimmune thyroid disease	0.5	0.1	5	1	1.4	0.13	11	1	0.91	0.064	14	1	0.01 (-0.23 - 0.3)	0.03 (0 - 0.21)	0.00 (-0.01 - 0.01)	0.01 (-0.23 - 0.29)	0.03 (0 - 0.25)
Type 1 diabetes	0.53	0.11	5	1	1.5	0.33	4.6	1	0.98	0.26	3.8	1	-0.01 (-0.2 - 0.22)	0.03 (0 - 0.21)	0.00 (-0.01 - 0.01)	0.00 (-0.2 - 0.23)	0.03 (0 - 0.25)
Hematological
Pernicious anemia	0.26	0.16	1.6	0.95	0.61	0.91	0.67	0.75	0.35	0.83	0.42	0.66	-0.01 (-0.13 - 0.17)	0.05 (0 - 0.25)	-0.01 (-0.03 - 0.01)	0.02 (-0.12 - 0.18)	0.05 (0 - 0.26)
Inflammatory Arthritis
Rheumatoid arthritis	0.18	0.78	0.23	0.59	0.81	1.3	0.61	0.73	0.63	0.71	0.9	0.81	0.07 (-0.24 - 0.29)	0.03 (0 - 0.21)	0.00 (-0.01 - 0.02)	0.02 (-0.27 - 0.28)	0.03 (0 - 0.23)
Nervous System
Multiple sclerosis	0.48	0.18	2.7	1	0.91	0.86	1.1	0.85	0.43	0.72	0.6	0.73	0.02 (-0.16 - 0.25)	0.03 (0 - 0.22)	0.00 (-0.01 - 0.01)	0.00 (-0.16 - 0.24)	0.03 (0 - 0.23)
Myasthenia gravis	0.22	0.32	0.7	0.76	0.43	1.2	0.38	0.65	0.21	0.89	0.24	0.59	-0.04 (-0.2 - 0.15)	0.05 (0 - 0.26)	-0.01 (-0.03 - 0.01)	0.00 (-0.19 - 0.17)	0.05 (0 - 0.26)
Neuromyelitis opticad	NA	NA	NA	NA	NA	NA	NA	NA	NA	NA	NA	NA	NA	NA	NA	NA	NA
Skin
Psoriasis	0.42	0.092	4.6	1	1.3	0.29	4.5	1	0.85	0.25	3.5	1	0.00 (-0.20 - 0.24)	0.03 (0.00 - 0.22)	0.00 (-0.02 - 0.01)	0.01 (-0.02 - 0.24)	0.03 (0.00 - 0.24)
Vitiligo	0.5	0.063	8	1	1.4	0.1	14	1	0.94	0.068	14	1	0.00 (-0.14 - 0.12)	0.03 (0 - 0.22)	0.00 (-0.01 - 0.01)	0.00 (-0.14 - 0.12)	0.03 (0 - 0.25)
Vasculitis
Churg Straussd	NA	NA	NA	NA	NA	NA	NA	NA	NA	NA	NA	NA	NA	NA	NA	NA	NA
Kawasakid	NA	NA	NA	NA	NA	NA	NA	NA	NA	NA	NA	NA	NA	NA	NA	NA	NA
Biomarkers
C-Reactive protein	-11	4.3	-2.6	0.0047	-13	5.5	-2.4	0.0086	-2	2.21	-0.93	0.18	0.25 (0.11 - 0.34)	0.027 (0.12 - 0.47)	0.09 (0.03 - 0.13)	-0.16 (-0.22 - 0.18)	0.15 (0.05 - 0.33)
Interleukin-6	-0.064	0.28	-0.23	0.41	-0.44	1.7	-0.26	0.4	-0.37	1.4	-0.26	0.4	-0.35 (-1.57 - 1.29)	0.07 (0.00 - 0.32)	-0.16 (-0.36 - 0.02)	-0.08 (-1.54 - 1.43)	0.06 (0.00 - 0.29)
White blood cell count	0.32	0.33	0.96	0.83	0.53	1.3	0.4	0.66	0.22	1	0.21	0.58	0.08 (0.30 - 0.63)	0.03 (0.00 - 0.24)	0.02 (-0.01 - 0.04)	0.01 (-0.38 - 0.51)	0.03 (0.00 - 0.25)
Abbreviations: D ELPD, delta expected log pointwise predictive density; Z, Z-score
a Correlated pleiotropy parameter
b Uncorrelated pleiotropy parameter
c Causal effect parameter
d Analysis would not complete
